# Supplementary material for: Implementation of a Patient Questionnaire in Community Pharmacies to Improve Care for Patients Using Combined Antithrombotic Therapy: A Qualitative Study
Source: Pharmacy (Basel). 2023 Apr 27;11(3):80. doi: 10.3390/pharmacy11030080 (PMC10204406; doi:10.3390/pharmacy11030080)
Supplement: Supplementary file 1 [file pharmacy-11-00080-s001.zip]

Archive with 1 entries (1 files):
- pharmacy-2324088-supplementary.pdf
